# Supplementary material for: Accuracy of Speech-to-Text Transcription in a Digital Cognitive Assessment for Older Adults
Source: Brain Sci. 2025 Oct 9;15(10):1090. doi: 10.3390/brainsci15101090 (PMC12563218; doi:10.3390/brainsci15101090)
Supplement: Supplementary file 1 [file brainsci-15-01090-s001.zip]

Archive with 1 entries (1 files):
- brainsci-3877560-supplementary.pdf
